# Supplementary material for: Targeting tumor heterogeneity: multiplex-detection-based multiple instance learning for whole slide image classification
Source: Bioinformatics. 2023 Mar 2;39(3):btad114. doi: 10.1093/bioinformatics/btad114 (PMC10023223; doi:10.1093/bioinformatics/btad114)
Supplement: btad114_Supplementary_Data [file btad114_supplementary_data.zip]

Archive with 2 entries (2 files):
- Supplementary_MDMIL_revised.docx
- Supplementary_MDMIL.docx
